# Supplementary material for: Homorepeat variability within the human population
Source: NAR Genom Bioinform. 2024 May 20;6(2):lqae053. doi: 10.1093/nargab/lqae053 (PMC11106027; doi:10.1093/nargab/lqae053)
Supplement: lqae053_Supplemental_Files [file lqae053_supplemental_files.zip]

Archive with 3 entries (3 files):
- Supplementary_Materials.docx
- SupplFile1.zip
- SupplFile2.xlsx
