# Supplementary material for: Homorepeat variability within the human population
Source: NAR Genom Bioinform. 2024 May 20;6(2):lqae053. doi: 10.1093/nargab/lqae053 (PMC11106027; doi:10.1093/nargab/lqae053)
Supplement: lqae053_Supplemental_Files [file lqae053_supplemental_files.zip › SupplFile2.xlsx]

## Sheet: Sheet1
									|
								---	----	--
								|		|
							---	--		|
							|	|		|
						---	--	|		|
						|	|	|		|
					--	--	|	|	--	----	--
					|	|	|	|	|	|	|
					Number of Q
GN	AC	Position	Site?	AlleleCount	Hsa	Ptr	Ggo	Pab	Csa	Pan	Mmu	Std.Dev
BMP2K	Q9NSY1	460-486	Yes	22168	27	28	21	14	32	19	14	7.05759
AR	P10275	58-80	Yes	916	23	21	12	16	14	10	8	5.55063
MAMLD1	Q13495	492-502	Yes	252	11	11	26	11	14	14	14	5.31843
NCOA6	Q14686	261-285	Yes	586	25	28	28	39	28	23	26	5.1455
TBP	P20226	58-95	Yes	108916	38	35	31	27	26	33	25	4.92322
HTT	P42858	18-38	Yes	28431	21	11		10	10	13		4.63681
MAML3	Q96JK9	486-510	Yes	414449	25	19	10	20	20	20	20	4.48808
ZNF384	Q8TF68	501-516	Yes	112015	16	16	17	12	9	19	7	4.46148
THAP11	Q96EK4	104-132	Yes	55699	29	23	19	17	28	22	24	4.37526
EP400	Q96L91	2756-2784	Yes	454	29	38	31	24	31	30	33	4.22013
DENND4B	O75064	895-910	Yes	15303	16	14	12	7	18	7	13	4.1975
ATXN2	Q99700	166-188	Yes	2417	23	26		16	18	18	16	4.08656
GLG1	Q92896	73-84	Yes	1126	12	12	12	14		19	21	4
MAGI1	Q96QZ7	402-421	Yes	12276	20	16	18	21	22	18	28	3.90969
MAML2	Q8IZL2	588-621	Yes	154105	34	25	29	26	27	35	28	3.89138
POLG	P54098	43-55	Yes	1971	13	9	11	8	3	4	4	3.86683
KCNN3	Q9UGI6	67-80	Yes	4850	14	21	13	13	10	13	19	3.86067
CACNA1A	O00555	2313-2325	Yes	73485	13	12		8		5	5	3.78153
ATXN1	P54253	212-225	Yes	11768	14	10	8	16				3.65148
NCOA3	Q9Y6Q9	1248-1276	Yes	70443	29	30	23	20	25	25	28	3.54562
ATN1	P54259	484-502	Yes	12293	19	16		15	12	12	10	3.28634
IRF2BPL	Q9H1B7	103-127	Yes	126962	25		19	20	26	25		3.24037
NUMBL	Q9Y6R0	427-446	Yes	223276	20	22	24	15	16	20	20	3.15474
ATXN1	P54253	197-208	Yes	1315	12	10	12	4	11	13	12	3.04725
SMARCA2	P51531	216-238	Yes	16961	23	15	16	19	14	17	18	2.99205
CELF3	Q5SZQ8	359-373	Yes	1726	15	14	14	15	15	21	20	2.9277
ATXN3	P54252	296-305	Yes	7416	10	10	9	17		11	12	2.88097
NCOR2	Q9Y618	494-510	Yes	20793	17	14	9	13	13	11	9	2.87021
DCP1B	Q8IZD4	252-261	Yes	109909	10	14	12	8	7	14	9	2.82
TNRC6A	Q8NDV7	96-103	Yes	3614	8	12	10	9	5	11	12	2.50713
KMT2D	O14686	3735-3745	Yes	483	11	14	12		9	7	9	2.50333
FAM171B	Q6P995	43-56	Yes	129717	14	13	16	16	11	10	11	2.44949
ZFHX3	Q15911	1723-1741	Yes	24293	19	15	15	13	12	12	14	2.42997
PHLDA1	Q8WV24	190-204	Yes	259930	15	18		12		14	17	2.38747
KCNN3	Q9UGI6	30-41	Yes	4983	12	15	17	12	11	12	11	2.26779
ARID3B	Q8IVW6	5-15	Yes	4123	11	11	14	15	15	11	16	2.21467
MAML2	Q8IZL2	639-665	Yes	2556	27	30	31	32	27	28	27	2.1157
RAI1	Q7Z5J4	278-291	Yes	148825	14	9	10	15	12	12	13	2.1157
ATXN7	O15265	30-39	Yes	11149	10	8		7		5	5	2.12132
VEZF1	Q14119	337-354	Yes	9579	18	15	15	13				2.06155
MN1	Q10571	523-550	Yes	19010	28	29	28	30	26	25	25	1.97605
MEF2A	Q02078	420-430	Yes	126831	11	7	9	9	5	8	7	1.91485
MED15	Q96RN5	247-262	Yes	58691	16	14	12	16	17	17	17	1.90238
POU6F2	P78424	187-196	Yes	5433	10	9	9	10	6	6	7	1.77281
TOX3	O15405	446-455	Yes	1610	10	11	10	11	13	14	14	1.77281
ST6GALNAC5	Q9BVH7	38-49	Yes	18167	12	11	12	9		10	14	1.75119
ZFHX3	Q15911	3197-3204	Yes	13965	8	7	4	5	4	4	4	1.67616
TMEM229A	B2RXF0	189-200	Yes	50501	12	10		8	10	11	12	1.51658
FMN2	Q9NZ56	218-225	Yes	701	8		10		8		11	1.5
MAMLD1	Q13495	597-606	Yes	914	10	10	10	8	7	10	10	1.25357
MGA	Q8IWI9	974-981	Yes	113	8	11	9	9	11	10	11	1.21499
RANBP9	Q96S59	11-18	Yes	173	8	7		8	9	10		1.14018
CREBBP	Q92793	2199-2216	Yes	641	18	18	18	15	18	18	18	1.13389
ARID1A	O14497	1327-1334	Yes	1085	8	10	8	7	7	7	7	1.1127
RUNX2	Q13950	49-71	Yes	513	23	25	22	23		24	24	1.04881
SIK3	Q9Y2K2	1004-1013	Yes	331	10	10	10	10	11	12	12	0.95119
FOXP2	O15409	152-191	Yes	1291	40	41	38	39	39	39	39	0.95119
MAML3	Q96JK9	764-772	Yes	129503	9	8		9	9	7	8	0.816497
NALF1	B1AL88	78-86	Yes	2127	9	9	9	9	7	9	8	0.786796
FOXJ2	Q9P0K8	299-306	Yes	629	8	7	6	7	8	8	8	0.786796
PHC1	P78364	425-439	Yes	1561	15	16	15	15	14	14	14	0.755929
AAK1	Q2M2I8	533-546	Yes	102789	14	15	14	14	13	13	13	0.755929
C9orf43	Q8TAL5	297-304	Yes	13873	8	10	9	9	9	9	9	0.57735
MED12	Q93074	2090-2115	Yes	59	26	26	26	27		27	27	0.547723
HLX	Q14774	125-132	Yes	8421	8	8	8	9	9	9	8	0.534522
TFEB	P19484	35-44	Yes	385	10	10	9	9	9	10	10	0.534522
MIDEAS	Q6PJG2	255-262	Yes	5939	8	8	8	8	9		9	0.516398
MED15	Q96RN5	211-218	Yes	3792	8	8	7	7	8	8	8	0.48795
PAXIP1	Q6ZW49	450-457	Yes	735	8	8	8	8	9	8	8	0.377964
CHERP	Q8IWX8	330-341	Yes	252	12	13	12	12	12	12	12	0.377964
POU3F2	P20265	129-149	Yes	1897	21			21	21	21	21	0
PPP1R18	Q6NYC8	96-103	Yes	404	8	8	8	8	8	8	8	0
SATB1	Q01826	593-607	Yes	589	15	15	15	15		15	15	0
FOXP2	O15409	200-209	Yes	1782	10	10	10	10	10	10	10	0
					Number of Q
GN	AC	Position	Site?	AlleleCount	Hsa	Ptr	Ggo	Pab	Csa	Pan	Mmu	Std.Dev
USF3	Q68DE3	1462-1478	No	-	17	12	9	11	14	23	17	4.71573
FRMPD3	Q5JV73	1750-1776	No	-	27	32	29	20	27	31	32	4.2314
TSC22D1	Q15714	497-509	No	-	13	12	12	10	5	5	8	3.35233
KMT2D	O14686	3956-3965	No	-	10	9	6		6	6	6	1.83485
MAML3	Q96JK9	633-650	No	-	18	19	15	20	20	20	19	1.79947
TNS1	Q9HBL0	776-784	No	-	9	8	9	10	7	8	12	1.63299
ABCF1	Q8NE71	64-73	No	-	10	9	12	11	12	11	14	1.60357
PRDM10	Q9NQV6	1019-1026	No	-	8	9	9	8	5	6	6	1.60357
KMT2D	O14686	3274-3282	No	-	9	6	9		10	10	10	1.54919
KMT2D	O14686	3967-3974	No	-	8	8	10		12	10	10	1.50555
R3HDM2	Q9Y2K5	404-413	No	-	10	11	10	11	14	10	11	1.41421
ASCL1	P50553	51-62	No	-	12	8	10	11	11	10	10	1.25357
KMT2D	O14686	3599-3612	No	-	14	17	15		15	17	15	1.22474
ARID1B	Q8NFD5	197-214	No	-	18	17		16		18	19	1.14018
CHD1	O14646	105-113	No	-	9	9	9	9	11	11	11	1.06904
TNRC6B	Q9UPQ9	1321-1328	No	-	8	7	8	8	6	6	6	1
KMT2D	Q14686	1024-1032	No	-	9	9	10	8	9	11	10	0.9759
KMT2D	O14686	3932-3939	No	-	8	8	8		8	6	7	0.83666
MED15	Q96RN5	178-188	No	-	11	11	11	10	10	10	10	0.534522
AMOTL1	Q8IY63	204-211	No	-	8	8	9	9	9	9	9	0.48795
BRD4	O60885	1293-1300	No	-	8	8	8	8	9	8		0.408248
KMT2C	Q8NEZ4	1780-1787	No	-	8	9	8		8	8	8	0.408248
KMT2D	O14686	3856-3863	No	-	8	8	8		9	8	8	0.408248
NFAT5	O94916	879-888	No	-	10	9	9	9	9	9	9	0.377964
NFAT5	O94916	1250-1266	No	-	17	17	17	16	17	17	17	0.377964
MED12	Q93074	2051-2076	No	-	26	26	26	26	26	27	26	0.377964
MINK1	Q8N4C8	480-487	No	-	8	8	8	8	8	8	8	0
DHX29	Q7Z478	501-508	No	-	8	8	8	8	8	8	8	0
TFCP2	Q12800	404-413	No	-	10	10		10	10	10	10	0
MED15	Q96RN5	161-168	No	-	8	8	8	8	8	8	8	0
GIGYF2	Q6Y7W6	910-917	No	-	8	8	8	8	8	8	8	0
GIGYF2	Q6Y7W6	976-984	No	-	9	9	9	9	9	9	9	0
LIN7A	O14910	217-226	No	-	10	10	10	10	10	10	10	0
AMOT	Q4VCS5	376-384	No	-	9	9	9	9	9	9	9	0
IER5L	Q5T953	59-66	No	-	8	8		8	8	8	8	0
ZMYND8	Q9ULU4	840-847	No	-	8	8	8	8		8	8	0
SOCS7	O14512	180-187	No	-	8
